# Supplementary material for: Humic field biostimulation as a sustainable agricultural practice to increase yield of main grains: evidence from on-farm trials
Source: Front Plant Sci. 2025 Dec 9;16:1709876. doi: 10.3389/fpls.2025.1709876 (PMC12723518; doi:10.3389/fpls.2025.1709876)
Supplement: Supplementary file 1 [file DataSheet1.xlsx]

## Sheet: Supplementary Table 1
Data Availability. Mean yield in each treatment (treated and untreated) for each crop in each OFT throughout the evaluation period
Crop	Year	Sites	Treated (kg/ha)	Untreated (kg/ha)
Barley	2017	1	4880	4284
		2	4440	3876
		3	5060	4256
		4	4857.5	4772
		5	4687.5	4284
	2018	1	2664.8	2557
		2	4546.9	4164
		3	4653.4	4450
		4	3832.4	3039
	2020	1	5464.6	5314
		2	5295.2	4986
	2021	1	3597	3344
		2	4583	3717
		3	5198	4620
		4	5204	4204
	2022	1	3721	3441
		2	4523.6	3799
		3	5372.9	4894
		4	5282.8	4292
		5	4171.6	3480
		6	3811.3	2952
	2023	1	5482.6	3891
		2	5357.3	5677
		3	4522.6	3268
		4	4402.5	4132
		5	5214.4	4481
		6	6359.3	6369
		7	4834.3	3660
		8	3526.6	2562
		9	3737.4	2983
Maize	2014	1	5971	5570
		2	4638.95	4197.14
		3	6326.67	5373.33
		4	2456.75	2558.18
		5	1827.08	1622.64
		6	7595.18	6445.83
		7	6625	5339
		8	4921.05	4552.22
	2015	1	7440	6700.77
		2	7271.65	6287.36
		3	3827.14	3228.98
		4	5100.95	2691.76
		5	7260	7568
		6	8893.5	7568
		7	5080.8	4011.2
		8	5066.4	4532.8
	2019	1	5465.6	5266.4
		2	4980	4740
		3	4434.5	3784.2
		4	4979	4730
		5	2456.75	2558.18
		6	1827.08	1622.64
		7	7593.18	6445.83
		8	6625	5338.29
	2020	1	4922.05	4553.22
		2	7271.65	6287.36
		3	3558.56	3228.98
	2021	1	2574	2626
		2	4886	3897
		3	5510	5011
		4	2829	2184
		5	3225	2883
	2022	1	5226	3563.4
		2	835	710
		3	3461	2607
		4	3146.6	3185.4
		5	2578	2102.6
		6	2916.6	2946.6
		7	3839	3681
		8	2567.4	2148.6
		9	3188	2700
		10	7331	5751
		11	2554	2297
		12	8089	6434
		13	7562	5384
	2023	1	1462	676
		2	595	443
		3	3558.56	3228.98
	2024	1	6750	6090
		2	5980	5650
		3	8250	7850
		4	10154.5	8801.5
		5	10183.5	9708
		6	8680.5	7845.5
		7	2786	2504.5
		8	6399	4468
		9	7530	4468
		10	8120	7760
		11	7160	5920
		12	6520	5920
Rice	2015	1	8830	8230
		2	13175	11760
		3	7848	6032
		4	10066	8916
		5	9274	8721
	2016	1	13138	11801
		2	10009	9310
		3	10621	10242
		4	9650	9241
		5	10714	10515
		6	10315	9974
		7	10393	8422
		8	8491	8074
		9	8654	7326
	2017	1	10212	7988
		2	10322	10295
		3	9951	9449
		4	11546	11510
		5	11360	10075
		6	8636	8617
		7	8829	8640
		8	5190	4682
		9	10886	10446
		10	10880	9278
	2018	1	7390	7180
		2	10025	9950
		3	6340	5820
		4	10777.8	9987.5
		5	8322.22	7463.64
		6	7430	7262.5
		7	10030	9450
		8	9142.11	9544.44
		9	9262.5	8650
		10	8310	8000
		11	8460	8460
		12	11040	10648
		13	10687.5	8348
		14	7930	7288.89
	2019	1	10222.2	9870
		2	6840	6628.57
		3	7680	6240
		4	8570	7700
		5	6440	5420
		6	8650	8030
		7	8390	8090
		8	8788.89	8177.78
		9	8960	7955.56
		10	8975	8500
	2020	1	6220	6760
		2	8833.33	8612.5
		3	8170	7800
		4	8890	7480
		5	7070	6820
		6	8110	7450
		7	10980	9360
		8	9200	8690
		9	8287.5	7690
		10	8362.5	7380
	2021	1	9718	8778
		2	11104	9896
		3	10552	9374
		4	8526	7940
		5	10606	10472
		6	8828	7250
		7	11130	9688
		8	8854	8394
		9	8562	7800
		10	7636	7676
		11	9760	9402
		12	11860	11588
		13	8882	9938
		14	10500	9104
		15	13630	12314
		16	15174	13894
		17	8450	8182
		18	11563.3	10080
		19	11636	10727
	2022	1	8998	8715
		2	9861	7991
		3	10897	10274
		4	5788	4676.67
		5	7126	6953
		6	8752	7599
		7	6569	6293
		8	7978	7479
		9	9500	8903
		10	8457	8422
		11	6714.55	6612.22
		12	8935	8680
		13	9861	7991
	2023	1	8588	8102
		2	9462	8764
		3	8300	8243
		4	8515	7618
		5	6197	8098
		6	9291	8851
		7	10120	9546
		8	10371	9223
		9	11418	10080
		10	11708.7	10677.5
		11	14737.8	12802.2
		12	10515	10015
		13	11523.3	10440
Soybean	2014	1	2914.13	2330
		2	2532.43	2176
		3	3872.11	3495
		4	1826.64	1604
		5	3737.61	3168
		6	3588.95	2626
		7	3715.53	3298
		8	2157.73	2007
		9	2856.78	2655
		10	1922.09	1680
		11	1931.05	1790
		12	2585.05	2413
		13	1368.47	1209
		14	3122	3122
	2015	1	2172.7	2014
		2	2514.38	2170
		3	1724.56	1362
		4	2142.25	2326
		5	2596.87	2559
		6	2992	2681
		7	3495.55	3150
		8	3972.79	3532
		9	4168.04	4064
		10	2619.82	1950
		12	1791.15	1482
		13	3362.15	2858
		15	2921.82	2496
		16	2919.11	2523
		17	2006.27	1498
		19	2816.93	2627
		21	2537.56	1930
		22	2212.08	2115
		23	4053.63	2966
		24	2556.81	2321
		25	1769.92	1674
		26	2854.5	2564
	2016	1	1194.73	1127
		2	1267.16	1092
		3	1065.06	1078
		4	1440.44	1333
		5	2346.61	1755
		6	1959.16	1735
		7	3740.22	3626
		8	2190.78	2204
		9	3505.26	2806
		10	1637.91	1643
		11	1310.55	1219
		12	1382.43	1394
		13	1596.17	1266
		14	1872.83	1559
		15	1371.3	1346
		16	1893.5	1817
		17	1496.65	1182
	2017	1	2682.88	2606
		2	4430.46	4100
		3	3845.94	2898
		4	3717.28	2840
		5	3710.83	3601
		6	3309.86	2715
		7	3530.01	3292
		8	3506.82	3282
		9	2517.54	2312
		10	2138.62	2021
		11	4205.62	3736
		12	3180.51	3226
		13	2953.51	2363
		14	2581.63	1996
		15	3752.1	3490
		16	3235.32	3268
		17	3187.38	2863
	2018	1	4047.21	3244
		2	1728.83	1618
		3	3124.59	3247
		4	1562.99	1323
		5	1928.54	1797
		6	2929.74	2300
		7	4254.16	3964
		8	2079.59	2005
		9	3233.03	2250
		10	3301.79	2696
		11	1447.89	1323
		12	3042.96	2967
		13	2125.71	2248
		14	2846.88	2119
		15	2845.98	2754
		16	2225.34	1823
		17	4451.25	3811
		18	1521.29	1586
		19	2532.12	1837
		20	3290.81	2980
		21	2111.59	1850
		22	2309.14	2190
	2019	1	8018.06	5516
		2	2794.06	2674
		3	3347.4	2227
		4	3412.29	2674
		5	3185.26	2968
		6	5148.89	5222
		7	4837.81	4148
		8	2174.98	2072
		9	1953.76	2387
		10	3237.13	2371
		11	3274.11	2437
		12	3850.6	3232
		13	3409.21	2876
		14	3631.93	2989
		15	3086.23	2585
		16	3451.41	3216
		17	6359.59	5379
		18	1725.51	1649
		19	1800.59	1863
		20	3068.85	3075
		21	3212.33	2635
		22	1978.91	1340
		23	2546.04	2315
		24	3337.75	2911
		26	2984.82	2774
		27	2385.17	2134
		28	2019.08	2114
		29	3483.04	2790
	2020	1	4181.48	3850
		2	2186.67	1838
		3	1676.34	1347
		4	1849.51	1868
		5	1843.98	1429
		6	2695.28	2577
		7	3078.1	2987
		8	3163.12	2728
		9	3246.88	2891
		10	1586.48	1318
		11	1985.66	1804
		12	2879.2	2425
		13	2758.33	2129
		14	2492.39	2403
		15	1715.55	1410
		16	2081.1	1627
		17	1630.48	1382
		18	1835.22	1798
		19	1596.73	1459
		20	1537.04	1393
		21	2378.52	1968
		22	2172.24	2110
		23	2342.06	2173
		24	1690.06	1564
	2021	1	1738.68	1667
		2	1145.52	1150
		3	1997.1	1807
		4	2000.92	1830
		5	1915.15	1659
		6	2375.87	2083
		7	1714.58	1365
		8	2690.78	2133
		9	2001.17	1740
		10	1089.75	858
		11	1879.19	1610
		12	2182.63	1850
		13	2496.27	1939
		14	2742.04	2477
		15	1756.26	1338
		16	2619.24	2049
		17	2066.13	2030
		18	2528.44	2328
		19	1966.99	1844
	2022	1	3739.32	3699
		2	2994.83	2673
		3	3044.73	2459
		4	1150.17	834
		5	1937.59	1775
		6	2754.83	2594
		7	2098.73	2072
	2023	1	887.448	884
		2	595.584	423
		3	491.776	452
		4	681.507	587
		5	517.982	517
		6	447.416	395
		7	617.98	530
		8	325.748	284
		9	288.673	253
		10	656.362	542
		11	301.822	229
Wheat	2009	1	3275	2950
		2	3890	3460
		3	2910	2680
	2011	1	2853.33	2650
		2	3224	2640
		3	2666.67	2146.67
		4	3500	3546.67
		5	2666.67	2146.67
		6	3400	3100
		7	1563.33	1496.67
		8	3350	3185
		9	3605	3465
		10	3885	3665
		11	2670	2466.67
		12	3766.67	3643.33
	2013	1	5500	4390
		2	5040	4650
		3	3840	3960
		4	4555	4410
		5	2583.33	1833.33
		6	3740	2965
		7	4910	3993.33
		8	3130	2935
		9	4383.33	4260
		10	3746.67	3570
		11	5950	4903.33
		12	5176.67	5456.67
		13	5005	4283.33
		14	5225	4640
		15	3426.67	3216.67
		16	4496.67	3253.33
		17	5346.67	4470
		18	4175	4195
		19	3520	3055
	2014	1	4638.89	4541
		2	3900	3205.71
		3	4033.33	2842
		4	2807	2485
		5	4836.67	3990
		6	4797.14	4658.89
	2015	1	3900	3210
		2	4840	3990
		3	4033	2842
		4	4640	4540
		5	2807	2485
		6	4128.75	2842
		7	6082.7	5012
		8	6027.1	4878.1
		9	2919.4	2570.4
		10	3965.3	3487
		11	5108.4	4628.6
		12	4611	3574.7
		13	6229.3	6040.7
		14	4858.6	4506
	2021	1	6082.7	5012
		2	6027.1	4878.1
		3	2919.4	2570.4
		4	3965.3	3487
		5	5108.4	4628.6
		6	4611	3574.7
		7	6229.3	6040.7
		8	4858.6	4506
	2022	1	9256.9	8509
		2	6464.4	5415.8
		3	5036.1	4930.9
		4	5460.8	5173.8
	2023	1	5527.8	5389
		2	5630.9	5151.1
		3	8892.2	7759.3
		4	5162.7	4731.9
		5	5336	5095.9
		6	5725.4	4993.1
		7	7699.3	6872.1
		8	7152.8	7003
